# Supplementary material for: Semi-Quantitative Risk Assessment of African Swine Fever Virus Introduction in Outdoor Pig Farms
Source: Pathogens. 2023 May 12;12(5):709. doi: 10.3390/pathogens12050709 (PMC10222819; doi:10.3390/pathogens12050709)
Supplement: Supplementary file 1 [file pathogens-12-00709-s001.zip]

Archive with 1 entries (1 files):
- pathogens-2357789-supplementary.pdf
